# Supplementary material for: A small-molecule compound D6 overcomes EGFR-T790M-mediated resistance in non-small cell lung cancer
Source: Commun Biol. 2021 Dec 13;4:1391. doi: 10.1038/s42003-021-02906-4 (PMC8668973; doi:10.1038/s42003-021-02906-4)
Supplement: Supplementary file 3 — Supplementary Data 1. [file 42003_2021_2906_MOESM3_ESM.xlsx]

## Sheet: Fig.1
Fig. 1a	D6 (µM)	H1975			PC9			A549			HCC827			H1299
	0	98.6249	101.014	100.363	98.9634	99.1463	101.89	116.295	92.689	91.0161	105.477	99.1168	95.4066	100.697	99.7917	99.5201
	0.3125	93.4112	93.6285	94.4974	95.1219	96.2194	111.951	93.7423	91.8216	108.674	86.3959	86.0647	84.8058	92.1851	85.9368	93.1812
	0.625	105.142	92.9768	93.194	91.4634	93.1097	95.6707	81.1029	85.8736	86.9888	87.9861	83.4808	86.4622	85.8462	84.5785	87.4762
	1.25	90.1527	91.2389	86.677	91.2804	92.0121	107.012	88.6617	91.5737	88.5378	87.1248	87.456	84.2758	86.8423	87.2046	87.114
	2.5	71.4705	68.2119	66.2568	95.1219	90.5487	96.0365	93.1846	89.5911	88.4758	88.1186	87.7873	85.4021	85.484	88.9251	88.4723
	5	21.5063	20.4201	22.158	73.1707	90.5487	81.4024	83.829	88.7856	90.3346	84.2095	82.6857	83.017	78.4207	77.0624	80.1413
	10	10.4273	10.2101	11.079	41.5244	29.4512	39.878	77.6332	84.4486	87.6084	73.3438	69.7661	60.2916	56.0536	57.9553	56.7781
	20	9.99283	10.8618	9.34112	21.0366	15.1829	15.1829	54.0273	56.3817	56.4436	44.7881	42.9992	43.463	36.6748	36.3126	37.3993
Fig. 1d	D6 (µM)	parental			L858R/T790M
	0	103.638	103.329	94.6979	103.635	98.5597	93.8272
	2.5	105.549	95.6843	100.37	97.0507	97.668	93.6214
	5	90.8755	98.0271	87.238	78.4637	78.8066	74.2798
	10	77.8668	73.3662	81.7509	48.4225	44.513	46.7764
	20	17.0777	17.1393	14.7965	11.7284	3.77229	5.34979
Fig. 1g		BCL2			BCLXL			XIAP			survin
	Vehicle	0.882703	1.13288	1	1.00696	1.07177	0.806642	0.844752	1.10696	1.11466	1.01396	1	0.986233
	H1975-10	0.766682	0.745717	0.788236	0.658247	0.672078	0.667435	0.703831	0.808489	0.738823	0.924471	0.782792	0.750904

## Sheet: Fig.2
Fig. 2c	D6 (µM)	Adhesive cells (%)
	0	0.625	1.25	2.5	5
	98.0488	91.6098	85.7561	58.5366	23.7073
	106.244	94.2439	88.9756	55.3171	26.0488
	95.7073	96.2927	94.5366	64.6829	27.2195

## Sheet: Fig.4
Fig. 4b	hours	Vehicle			D6
	0	1	1	1	1	1	1
	2	0.777684	1.14782	1.27391	0.970268	0.627589	0.696514
	4	0.666688	0.717462	1.49439	0.824951	0.666981	0.589872
	6	0.652117	1.18898	1.3434	0.893645	0.289435	0.279079
	8	0.775107	0.663625	0.644301	0.576477	0.19891	0.291288
Fig. 4f		Vehicle			D6
WT-EGFR	0	1	1	1	1	1	1
	4	0.789984	0.635353	0.790951	0.87803	0.546149	0.846526
	8	0.877313	0.638737	0.639769	0.919565	0.782252	0.530851
L858R-EGFR	0	1	1	1.00055	1	1	1
	4	0.771464	0.949752	0.693432	0.830818	0.883601	0.789865
	8	0.825265	0.644986	0.832385	0.827598	0.677628	0.830785
T790M-EGFR	0	1	1	1	1	1	1
	4	0.783784	0.732308	0.45961	0.627525	0.59684	0.613016
	8	0.440719	0.728544	0.608638	0.51584	0.425978	0.45909
L858R/T790M-EGFR	0	1	1	1.00005	1	1	1.00001
	4	0.863063	0.882746	0.711978	0.538424	0.737249	0.732957
	8	0.779044	0.8795	0.55612	0.589212	0.384387	0.410388
Del1/T790M-EGFR	0	1	1	1	1	1	1
	4	0.75604	0.870906	0.868423	0.465886	0.531829	0.688757
	8	0.795908	0.804232	0.815557	0.41763	0.534835	0.517317

## Sheet: Fig.6
Fig. 6b	Days	Con				Erlotininb				D6-20				D6-40
tumor volume	1	97.92	62.4669	62.0407	49.8178	92.9347	75.9537	61.7649	50.1096	78.8791	75.5031	56.316	56.1056	73.2372	56.75	52.8318	46.6114
	5	125.858	135.258	86.4402	74.2306	107.018	162.019	147.13	72.7592	136.416	126.5	107.712	93.1612	59.904	52.0863	54.0666	72.6272
	9	80.0888	115.707	190.451	259.185	100.362	122.789	184.393	211.649	95.9036	125.513	148.424	152.711	41.7366	60.0789	61.5246	93.742
	13	567.892	159.454	364.372	216.849	348.198	546.601	170.975	268.822	167.69	221.129	240.395	173.337	60.8927	125.026	175.052	113.426
	17	342.511	438.463	925.659	719.205	505.718	567.449	614.095	233.071	393	341.116	272.632	367.34	235.913	262.671	260.789	175.59
	21	736.083	1319.63	457.328	881.705	826.503	777.719	374.312	741.553	607.34	521.623	605.628	373.268	119.821	209.783	278.954	342.506
Fig. 6c	Con	D6-20	D6-40	Erlotinib
Tumor burden	0.76	0.38	0.32	0.66
	0.77	0.4	0.23	0.38
	0.38	0.39	0.24	0.7
	0.68	0.42	0.3	0.61
Fig. 6f	Con	D6-40
EGFR levels	1.00161	0.850849
	1.2124	0.414426
	1.1628	0.54309
	0.822176	0.581377
Fig. 6h	Days	Con						D6-20						D6-40
Body weight	1	22.3	23.5	21.5	25.3	23.5	21.7	23.8	22.9	23.6	21.6	22	23.3	23.7	22.6	24.1	24.3	21.3	21.3
	5	21.8	22.9	21.3	25.3	21	25.9	21.7	23.8	23	24	22.2	23.4	21	23.3	21	21.6	22.1	24.1
	9	26.2	20.9	24.4	21	21.5	23	22.6	22.5	21.3	23.9	24.5	23.3	21.5	21.2	22.7	22	24.3	23.5
	13	21.4	23.1	24.5	21.7	25.8	20.9	24.1	25	22	22.6	23.2	21.2	22.6	21.4	21.2	22	25	24
	15	21.5	21.6	21.1	23.2	24.6	25.7	22.1	22	23.1	25.1	24.3	23.8	21.6	21.3	22.2	22.3	25.1	24.3
	17	23.6	24.2	25.3	21.6	21.3	21.4	22.4	23.7	25.3	24.2	22.2	22.6	22.9	22.7	25.3	24.3	21.6	21.5
	21	26.7	21.3	24.9	21.4	21.9	23.5	23.1	23	21.7	24.4	25	23.8	21.9	21.6	23.2	22.4	24.8	24
Fig. 6i		Con						D6-20						D6-40
Organ index		0.051195	0.05069	0.036042	0.0475	0.053448	0.04963	0.051447	0.053642	0.035971	0.054317	0.05	0.043066	0.051827	0.037956	0.050741	0.0545	0.050719	0.050171

## Sheet: Fig.7
Fig. 7e	Osimertinib (nM)	Os-S+Osimertinib
	0	99.5841	101.179	99.2423
	5	75.3717	75.7135	76.2263
	10	70.0165	66.8832	65.8577
	20	54.7485	54.4636	54.0648
	40	46.3169	44.4938	45.1775
	80	43.4114	41.1895	40.5629
	160	39.2525	38.0562	37.4295
	Osimertinib (nM)		Os-R+Osimertinib
	0	99.5324	100.14	100.322
	0.1	83.5003	83.804	81.5571
	0.2	78.885	76.7596	76.3952
	0.4	76.9418	74.877	76.3952
	0.8	72.8123	76.8203	70.3225
	1.6	68.5614	68.3792	68.197
	3.2	60.4239	57.934	57.266
	D6 (µM)		Os-R+D6
	0	101.374	98.5186	100.125
	1	86.3823	87.9886	97.2693
	2	84.776	87.2747	86.2038
	4	67.9993	71.5688	74.2459
	8	24.2727	24.9866	29.27
	16	0.713903	0.892379	0.892379
